# Supplementary material for: Intention to disclose medical errors by healthcare providers to patients and associated factors in Ugandan health facilities: A cross-sectional study
Source: PLOS Glob Public Health. 2026 Feb 9;6(2):e0005973. doi: 10.1371/journal.pgph.0005973 (PMC12885270; doi:10.1371/journal.pgph.0005973)
Supplement: S1 Data — (CSV) [file pgph.0005973.s001.csv]

var1	var2	var3	var4	var5	var6	var7	var8	var9	var10	var11	var12	var13	var14	var15	var16	var17	var18	var19	var20	var21	var22	var23	var24	var25
1	30	0	M	P	5	N	2	A	1	1	1	1	0	1	1	H	1	1	0	0	1	1	0	0
2	25	0	N	N	1	N	4	N	1	1	1	1	1	1	1	C	1	0	1	0	0	1	1	1
3	26	1	M	P	2	N	10	A	0	0	1	1	1	1	1	H	1	1	1	1	1	1	0	0
4	26	1	C	P	2	N	8	N	1	1	1	1	1	1	1	M	0	1	1	1	0	0	1	0
5	29	1	C	P	4	N	8	N	1	1	1	1	1	1	1	H	1	1	1	1	1	1	0	0
6	48	0	N	P	15	H	8	M	1	1	1	1	1	0	1	H	1	1	1	1	1	1	1	0
7	27	0	N	N	3	H	4	M	1	1	1	1	1	1	1	H	1	1	1	1	0	0	0	0
8	33	1	M	P	3	N	4	M	1	1	1	1	1	1	1	H	1	1	1	1	1	1	1	1
9	45	1	N	P	10	N	12	N	1	1	1	1	1	1	0	H	1	1	1	1	0	1	0	0
10	33	1	C	P	4	N	8	M	1	1	1	1	1	1	1	H	1	1	1	1	1	1	0	0
11	27	1	N	N	2	N	10	A	1	1	1	1	1	1	1	C	1	0	1	1	1	0	1	0
12	37	1	C	N	10	N	8	A	1	1	0	1	0	0	0	C	0	0	0	0	0	0	0	0
13	24	0	N	N	1	H	10	M	1	1	1	1	1	1	1	H	1	1	1	1	1	1	0	0
14	25	0	C	N	2	N	10	M	1	1	1	1	0	1	1	H	1	1	1	1	1	1	1	1
15	30	0	C	N	2	N	10	M	1	1	1	1	1	0	1	H	1	1	1	1	1	1	1	0
16	26	0	M	N	2	N	10	N	1	1	1	1	1	0	1	H	1	1	0	1	1	1	1	1
17	27	1	C	N	2	N	10	M	1	1	1	0	0	0	0	H	0	1	0	0	1	0	1	0
18	27	0	N	P	2	H	8	M	1	1	1	1	1	1	1	H	1	1	1	1	1	1	1	1
19	36	0	M	N	4	H	8	M	1	1	1	1	1	1	1	H	1	1	1	1	1	1	1	1
20	29	1	C	P	2	H	10	M	0	1	1	0	1	1	1	H	1	1	0	0	1	1	1	1
21	31	0	N	P	8	H	10	M	1	1	1	1	1	1	1	H	1	1	1	1	1	1	1	1
22	41	0	M	P	8	H	8	M	1	1	1	0	1	1	1	H	1	1	0	1	1	0	0	0
23	30	0	N	N	7	N	8	N	1	1	1	1	1	1	1	H	1	1	1	1	1	1	0	0
24	28	0	N	N	31	N	10	N	1	1	1	1	1	1	1	H	1	1	1	1	1	1	0	0
25	45	1	M	N	15	N	7	M	1	1	1	1	1	1	1	H	0	0	1	0	0	0	0	0
26	49	0	M	P	10	N	8	M	1	1	1	1	1	1	1	H	1	1	0	1	1	1	1	1
27	31	0	N	P	5	N	8	A	1	1	1	1	1	1	1	H	1	1	0	1	1	1	0	0
28	30	1	M	N	3	H	5	N	1	1	1	1	1	1	1	H	1	1	0	1	0	0	0	0
29	35	0	M	N	10	N	8	N	1	1	1	1	1	1	1	H	1	1	1	1	1	1	0	0
30	40	1	M	P	25	N	10	N	1	1	1	1	1	1	1	H	1	1	1	1	1	1	0	1
31	36	0	N	N	4	H	9	N	1	1	1	1	1	1	0	H	1	1	1	1	1	1	1	1
32	49	1	M	P	24	H	9	N	1	1	1	0	0	1	1	M	1	1	1	0	0	1	1	1
33	58	0	N	P	19	H	6	A	1	0	1	0	0	1	1	M	0	0	0	0	0	0	0	1
34	48	0	O	P	21	H	10	N	1	0	1	0	0	1	1	M	0	1	0	0	0	0	0	1
35	34	1	C	N	4	H	8	A	0	0	1	0	0	1	1	M	0	0	0	0	0	0	0	1
36	25	0	C	N	1	N	8	A	1	1	1	1	0	1	1	M	0	1	0	0	1	0	1	1
37	52	0	M	P	23	H	11	N	1	0	1	0	0	0	0	M	1	1	0	1	1	1	1	1
38	26	0	N	N	1	N	8	A	1	1	1	1	1	1	1	M	1	1	0	0	0	0	1	1
39	49	0	M	N	13	H	10	N	0	0	1	0	0	0	0	M	1	1	0	1	0	0	1	1
40	34	1	C	P	11	N	8	N	1	0	1	0	0	1	0	M	1	1	0	1	0	0	0	1
41	36	1	C	N	5	N	8	A	1	0	0	0	0	0	0	M	0	0	0	0	0	0	0	0
42	40	0	O	P	8	N	7	N	1	0	1	0	0	0	0	M	1	1	0	1	1	1	1	1
43	51	1	O	P	20	H	10	N	0	0	1	0	0	0	0	M	1	1	0	0	1	1	1	1
44	26	0	N	N	1	N	8	N	1	1	1	1	1	1	1	M	1	1	0	0	1	1	1	1
45	50	1	M	P	23	N	6	A	0	1	1	1	1	1	1	C	1	1	0	1	1	1	0	1
46	27	0	M	N	2	N	8	A	1	1	1	0	0	1	1	C	1	1	0	1	1	1	0	1
47	59	0	M	P	21	H	11	A	1	1	1	1	0	1	1	C	0	0	0	0	0	0	1	1
48	50	0	N	P	14	N	8	A	1	1	1	1	1	1	1	C	1	1	0	1	1	1	0	1
49	36	0	N	P	8	N	8	N	1	1	1	0	0	0	0	C	1	1	0	0	0	0	1	1
50	26	0	N	N	3	H	16	N	1	0	1	0	0	1	1	C	0	0	0	0	0	0	0	0
51	45	0	N	P	13	N	8	A	1	0	1	1	1	1	0	C	1	0	0	1	0	0	1	1
52	39	0	N	P	7	H	10	N	0	0	1	0	0	1	1	C	1	1	0	1	0	0	1	1
53	30	1	O	N	4	H	8	A	1	1	1	0	1	1	1	C	1	1	0	1	1	1	1	1
54	28	0	O	N	2	H	8	A	1	1	1	1	1	1	1	C	1	1	0	0	0	0	1	1
55	28	1	N	N	3	N	8	A	1	1	1	0	0	1	1	C	1	1	0	1	1	1	1	1
56	24	0	O	N	1	H	9	N	0	0	1	0	0	1	1	C	0	1	0	0	0	0	0	1
57	33	1	C	P	9	H	8	A	1	1	1	0	0	0	1	C	0	0	0	0	0	0	1	0
58	35	1	C	P	7	N	8	A	1	0	1	0	0	1	1	C	1	1	0	1	0	1	0	1
59	25	0	N	N	3	N	10	A	1	1	1	0	1	1	1	C	1	1	0	1	0	0	1	1
60	48	0	M	P	11	H	16	N	1	1	1	1	0	1	1	C	1	0	0	1	0	0	1	1
61	52	1	C	P	19	N	8	N	1	1	0	0	0	1	0	C	1	1	0	1	0	0	1	1
62	49	0	O	P	13	N	8	A	1	1	1	1	1	1	1	C	1	1	0	1	0	0	1	1
63	39	0	N	P	5	H	8	A	1	1	1	0	0	1	1	C	0	1	0	0	0	0	1	1
64	36	1	C	N	1	N	8	N	1	1	1	0	0	0	1	C	0	1	0	0	1	1	0	0
65	41	1	O	P	9	N	8	A	1	1	1	0	0	1	0	C	1	1	0	1	0	0	0	1
66	40	0	C	N	4	H	11	N	1	1	1	0	0	0	1	C	0	0	0	0	0	0	0	0
67	45	0	N	P	12	N	8	A	1	1	1	1	1	1	0	C	1	0	0	1	0	0	1	1
68	40	0	N	N	7	H	10	N	0	0	1	1	1	1	1	C	1	1	0	1	0	0	1	1
69	34	1	O	N	4	H	8	A	1	1	1	0	1	1	1	C	1	1	0	1	1	1	1	1
70	28	0	O	N	2	H	8	A	1	1	1	1	1	1	1	C	1	1	0	0	0	0	1	1
71	30	1	N	N	3	N	8	A	1	1	1	0	0	1	1	C	1	1	0	1	1	1	1	1
72	25	1	M	P	1	H	9	N	1	0	1	1	1	0	1	C	0	1	0	0	0	0	0	1
73	35	1	C	P	7	N	8	A	1	0	1	1	1	1	0	C	1	1	0	1	0	1	0	1
74	28	0	N	N	3	N	10	A	1	1	1	0	1	1	0	C	1	1	0	1	0	0	1	1
75	47	0	M	P	11	H	16	N	1	1	1	1	0	1	1	C	0	1	0	1	0	0	1	1
76	49	0	M	P	13	N	8	A	1	1	1	1	1	1	1	C	1	1	0	1	0	0	1	1
77	27	0	N	N	2	H	8	A	1	1	1	1	1	1	1	C	1	0	0	0	0	0	1	1
78	52	0	M	P	23	H	11	N	1	0	1	0	0	0	0	C	1	1	0	1	1	1	1	1
79	34	1	C	N	4	H	8	A	0	0	1	0	0	1	1	C	0	1	0	0	0	0	0	1
80	27	0	C	N	1	N	8	A	1	1	1	1	0	1	1	C	0	1	0	0	1	0	1	1
81	30	1	C	N	2	H	10	M	0	1	0	1	1	1	1	C	1	1	0	1	1	1	1	1
82	31	0	M	P	5	N	2	A	1	1	1	1	1	1	1	C	1	1	0	0	1	1	0	0
83	43	1	M	P	25	N	10	N	1	1	1	1	1	1	1	C	1	1	1	1	1	1	0	0
84	45	1	M	N	15	N	7	N	1	1	1	1	1	1	1	C	0	0	1	0	0	0	0	0
85	26	1	C	P	2	N	8	N	1	1	1	1	0	1	1	C	0	1	1	1	1	1	0	0
86	30	1	M	N	6	N	10	N	1	1	1	0	1	1	1	H	1	1	1	1	1	1	1	1
87	36	0	N	N	12	H	8	N	1	1	1	1	1	1	1	H	1	1	0	1	1	1	1	1
88	22	0	M	N	5	H	11	M	1	1	1	1	1	1	1	H	1	1	0	1	1	1	1	1
89	40	0	C	P	15	N	8	M	1	1	1	1	1	1	1	H	1	1	0	1	1	1	1	1
90	50	0	M	P	25	H	10	N	1	1	1	1	1	1	1	H	1	1	1	1	1	1	0	0
91	28	0	O	N	2	N	9	A	1	1	1	1	1	1	1	H	1	1	0	1	1	1	1	1
92	30	0	C	N	5	N	9	A	1	1	1	1	1	1	1	H	1	1	1	1	1	1	0	0
93	40	1	M	P	15	N	8	N	1	1	1	1	1	1	1	H	1	1	1	1	0	0	1	1
94	49	0	M	P	20	N	8	M	1	1	1	1	1	1	1	H	1	1	0	1	1	1	1	1
95	35	1	N	N	9	H	1	M	1	1	1	1	1	1	1	H	0	0	0	0	0	0	1	1
96	25	0	M	N	5	N	8	M	1	1	1	1	1	1	1	H	1	1	1	1	1	1	0	0
97	50	0	N	P	20	H	10	M	1	1	1	1	1	1	1	H	1	1	1	1	1	1	1	1
98	40	0	N	P	15	H	9	N	1	1	1	1	1	1	1	H	1	1	1	1	1	1	1	1
99	28	0	O	N	5	H	5	N	1	1	1	1	1	1	1	H	1	1	0	1	0	0	0	0
100	35	0	M	P	10	N	8	N	1	1	1	1	1	1	1	H	1	1	1	1	1	1	0	0
101	45	1	M	P	20	N	9	N	1	1	1	1	1	1	1	H	1	1	1	1	1	1	1	1
102	40	0	M	P	10	N	9	M	1	1	1	1	1	1	1	H	1	1	1	1	1	1	1	1
103	30	1	N	N	8	N	8	A	1	1	1	1	1	1	1	H	1	1	0	1	0	0	0	0
104	29	0	M	P	5	H	8	M	1	1	1	1	1	1	1	H	1	1	1	1	0	0	1	1
105	24	1	N	P	1	H	9	A	1	1	1	1	1	1	1	H	1	1	0	1	1	1	1	1
106	39	1	C	P	4	H	10	A	1	1	1	0	0	1	1	C	1	1	1	1	1	1	0	1
107	41	0	O	N	3	N	8	A	1	1	1	0	0	1	1	C	0	1	0	0	1	0	1	0
108	56	1	C	N	18	H	13	N	1	1	0	0	0	0	0	C	0	1	0	0	1	1	0	1
109	41	1	M	P	5	N	8	A	1	1	1	0	0	0	1	M	1	1	0	1	1	1	1	1
110	43	1	M	P	12	N	8	A	1	1	1	0	0	1	1	M	1	1	0	1	1	1	1	1
111	29	1	C	N	1	N	8	A	1	1	1	0	0	1	1	M	0	1	0	0	1	0	1	1
112	37	1	C	P	1	N	8	A	1	1	1	0	0	1	1	M	0	1	0	0	1	0	0	0
113	45	0	N	P	10	H	13	N	1	1	1	1	0	0	1	M	0	0	0	0	0	0	1	1
114	32	1	C	N	3	H	11	A	1	1	0	0	0	1	1	M	1	1	0	1	1	1	1	1
115	42	0	C	P	5	H	10	N	1	1	0	0	0	0	1	M	1	1	1	1	1	1	0	1
116	35	0	N	N	4	H	14	N	1	0	1	0	0	0	1	M	0	1	0	1	1	0	1	1
117	28	0	O	N	3	H	8	M	1	1	1	0	0	1	1	M	1	1	1	1	1	1	1	1
118	42	1	O	P	8	N	8	M	1	1	1	0	0	1	1	M	1	1	0	1	1	1	0	0
119	33	0	N	N	4	H	11	A	1	1	1	0	0	1	1	M	0	1	0	1	1	0	1	1
120	59	0	N	P	14	N	8	A	1	1	1	0	1	1	0	M	1	1	0	1	1	1	1	1
121	34	1	M	P	2	N	8	N	1	1	1	1	0	0	1	M	1	1	0	1	1	1	0	0
122	47	1	M	P	5	N	8	A	1	0	0	0	0	1	1	M	0	1	0	0	0	0	1	0
123	48	0	M	P	12	H	11	N	1	1	1	0	1	1	1	M	0	1	0	1	1	0	1	1
124	41	1	M	P	5	H	13	N	0	1	1	0	0	0	1	M	0	1	0	0	1	0	1	0
125	36	0	M	P	7	N	8	N	1	1	1	0	0	1	1	M	1	1	0	1	1	1	1	1
126	29	0	M	N	25	H	11	N	1	0	1	0	0	0	1	M	0	0	0	0	0	0	1	0
127	48	1	C	P	9	N	8	M	1	1	1	0	0	1	1	M	0	0	0	0	0	0	1	1
128	50	1	C	P	15	N	8	A	1	1	1	0	0	1	1	M	1	1	0	1	1	1	1	1
129	38	1	C	N	2	N	8	M	0	1	1	0	0	1	0	C	0	0	0	0	0	0	1	0
130	48	0	M	P	11	H	13	A	1	0	0	0	0	1	1	C	0	0	0	0	0	0	0	1
131	46	0	N	P	13	N	8	M	0	0	1	1	1	0	1	C	0	0	0	0	0	0	0	0
132	41	0	N	N	8	N	8	A	1	1	1	0	1	1	1	C	0	0	0	0	0	0	0	1
133	43	0	M	P	12	N	8	M	1	1	1	1	1	1	1	C	0	0	0	0	0	0	0	1
134	40	0	N	P	7	H	11	N	1	1	1	0	0	1	0	C	0	0	0	0	0	0	0	1
135	31	1	M	N	3	N	8	A	1	1	0	0	0	1	0	C	0	0	0	0	0	0	1	1
136	39	0	N	P	4	N	8	N	1	0	1	0	0	0	0	C	0	0	0	0	0	0	0	0
137	39	1	M	P	5	H	10	M	1	1	1	0	0	1	0	H	0	0	0	0	0	0	1	1
138	46	1	C	P	11	N	8	A	0	0	1	0	0	1	1	H	0	0	0	0	0	0	0	0
139	39	0	N	P	6	H	11	A	1	0	1	0	0	1	0	H	0	0	0	0	0	0	0	1
140	29	0	N	N	3	N	8	A	1	1	1	0	0	1	0	H	1	1	0	1	1	1	1	1
141	30	1	O	N	3	H	10	A	1	1	1	0	1	1	1	H	1	1	0	1	1	1	0	1
142	29	0	M	N	2	H	10	A	1	1	1	1	1	1	1	H	1	1	0	1	0	0	0	0
143	46	1	C	P	9	H	10	M	1	1	1	1	1	1	1	H	1	1	1	1	0	0	0	0
144	41	0	N	P	4	H	9	A	1	1	1	0	1	1	1	H	1	1	0	1	0	0	0	1
145	34	0	M	P	3	H	12	N	1	1	1	1	1	1	1	H	1	1	0	1	0	0	0	1
146	39	0	N	N	3	H	13	M	1	1	1	0	1	1	1	H	1	1	0	1	1	1	1	0
147	47	0	N	P	13	N	8	A	1	1	1	0	1	1	1	H	1	1	0	1	0	0	0	0
148	57	0	N	P	13	H	12	M	1	1	1	0	0	1	1	H	1	1	1	1	1	1	1	1
149	37	1	N	P	7	H	14	N	1	1	1	0	0	1	1	H	1	1	0	1	0	0	1	0
150	26	1	M	N	1	N	8	M	1	1	1	1	1	1	1	H	1	1	0	1	1	1	0	0
151	29	0	N	P	1	H	12	A	1	1	1	0	0	1	1	H	1	1	0	1	1	1	1	1
152	41	0	N	N	4	N	8	N	1	1	1	1	1	1	0	H	1	1	1	0	1	1	1	1
153	30	0	N	N	2	H	10	N	1	1	1	0	0	1	1	H	1	1	1	1	0	0	1	0
154	26	0	N	N	1	H	11	N	1	1	1	1	1	1	1	H	1	1	0	1	0	0	1	0
155	42	0	N	P	9	N	8	M	1	1	1	1	1	1	1	H	1	1	0	0	0	0	1	1
156	52	0	M	P	14	N	8	A	1	1	1	0	1	1	1	H	1	1	0	1	0	0	1	1
157	47	1	M	P	13	N	8	N	1	1	1	1	1	0	0	H	1	1	0	1	0	0	0	1
158	38	1	O	N	6	N	8	N	1	1	1	0	0	1	1	H	1	1	0	1	0	0	1	1
159	56	1	C	P	13	N	8	N	1	1	1	0	0	1	1	H	1	1	0	0	0	0	1	1
160	30	1	N	N	6	H	11	A	1	1	1	1	1	1	1	H	1	1	0	1	0	0	0	0
161	36	1	N	P	2	N	8	A	1	1	1	1	1	0	1	H	1	1	0	1	0	0	0	1
162	41	1	C	P	7	H	11	N	1	1	0	1	1	1	1	H	1	1	0	1	1	0	0	1
163	28	1	O	N	2	N	8	M	1	1	1	1	1	1	1	H	1	1	1	0	0	0	1	0
164	41	1	C	P	12	N	8	A	1	1	1	1	0	0	1	H	1	1	0	1	1	0	1	1
165	32	0	N	P	3	N	8	A	1	1	1	0	0	1	1	H	1	1	0	1	0	0	0	1
166	28	1	O	N	1	N	8	N	1	1	1	1	0	1	1	H	1	1	0	1	0	0	1	1
